# Supplementary material for: Screen-based sedentary behaviour and adiposity among school children: Results from International Study of Childhood Obesity, Lifestyle and the Environment (ISCOLE) - Kenya
Source: PLoS One. 2018 Jun 28;13(6):e0199790. doi: 10.1371/journal.pone.0199790 (PMC6023163; doi:10.1371/journal.pone.0199790)
Supplement: S1 File — (XLSX) [file pone.0199790.s001.xlsx]

## Sheet: Sheet1
TYPE OF SCHOOL	SES	SEX	BMI PERCENTILE	Avg_BODY FAT	No. of hrs watching tv on school days	No. of hrs watching tv on weekend days	No. of hrs playing video/computer games school days	No. of hrs playing video/computer games weekenddays	TV in the child's room	computer in child's room	child has handheld video game player	child owns a cell phone	child has video game system
Public School	Low-SES	Female	13.9683	17	1	5	1	1	0	2	2	2	2
Public School	Low-SES	Female	11.4772	16	3	2	4	1	0	2	2	2	2
Public School	Low-SES	Female	9.21723	15	5	4	3	5	0	2	2	2	2
Public School	Low-SES	Female	0.00908	10	5	5	3	1	0	2	2	2	2
Public School	Low-SES	Female	56.744	21	1	2	1	1	0	2	2	2	2
Public School	Low-SES	Male	20.5446	13	2	2	2	2	0	2	2	2	2
Private School	Middle-SES	Male	7.11947	13	3	4	1	2	0	1	2	2	2
Private School	High-SES	Male	62.407	15	2	4	1	3	0	2	1	2	2
Public School	Low-SES	Female	8.58754	5	1	1	1	1	0	2	2	2	2
Private School	Middle-SES	Female	48.6841	16	1	1	2	3	0	2	2	2	2
Private School	Middle-SES	Female	92.2808	30	1	2	1	2	0	2	2	2	2
Private School	Middle-SES	Male	70.6391	20	1	7	1	7	0	2	2	2	2
Private School	Middle-SES	Male	72.8474	19	4	5	1	2	0	2	2	1	2
Public School	Middle-SES	Male	4.47181	12	2	3	1	1	0	2	2	2	2
Public School	Low-SES	Male	7.26599	12	6	5	3	4	0	2	2	2	2
Public School	Low-SES	Female	37.3089	20	1	7	1	1	1	2	2	2	2
Public School	Middle-SES	Female	23.6347	5	1	1	1	1	0	2	2	2	2
Private School	Middle-SES	Female	63.5902	21	4	5	1	2	0	2	2	2	2
Public School	Low-SES	Male	28.6754	15	1	1	1	1	0	2	2	2	2
Private School	High-SES	Male	74.2555	14	1	2	1	1	0	2	2	2	2
Private School	High-SES	Female	91.439	18	2	4	1	2	0	2	1	1	2
Public School	Middle-SES	Female	53.284	0	1	6	3	6	0	2	2	2	2
Public School	Low-SES	Female	13.2924	12	1	1	6	5	0	1	1	1	1
Private School	High-SES	Female	98.7792	32	1	5	2	6	0	1	1	2	2
Private School	High-SES	Female	75.6257	12	2	4	2	4	0	2	2	1	2
Private School	Middle-SES	Female	94.1144	32	5	7	1	4	1	2	1	1	1
Private School	High-SES	Male	42.8778	11	3	3	4	7	1	2	2	2	2
Private School	High-SES	Female	66.7381	20	1	7	3	1	0	2	2	2	2
Private School	Middle-SES	Female	88.0675	27	5	6	1	2	0	2	2	1	2
Private School	High-SES	Male	84.4271	19	7	7	6	7	1	1	2	1	1
Public School	Low-SES	Male	34.7307	15	3	3	4	4	0	2	2	2	2
Public School	Low-SES	Female	18.3795	7	2	4	2	1	0	2	2	2	2
Private School	Middle-SES	Female	26.9505	15	4	7	2	5	0	1	2	1	2
Private School	Middle-SES	Female	81.0605	25	6	7	1	7	0	2	1	1	2
Private School	Middle-SES	Male	34.8524	0	2	7	1	1	0	2	1	1	2
Public School	Low-SES	Female	2.32508	14	1	3	1	1	0	2	2	2	2
Public School	Low-SES	Female	18.7743	16	1	1	1	1	0	2	2	2	2
Public School	Middle-SES	Female	16.1114	0	4	7	1	1	0	2	2	2	2
Public School	Low-SES	Female	3.49267	5	1	4	1	1	0	2	2	2	2
Public School	Low-SES	Female	78.7711	25	1	1	1	1	0	2	2	1	2
Public School	Low-SES	Female	52.3289	16	1	2	1	2	0	2	2	2	2
Private School	Middle-SES	Female	26.4679	6	1	4	1	1	0	2	2	2	2
Private School	High-SES	Male	39.8572	20	3	4	2	2	0	1	1	1	2
Private School	Middle-SES	Male	88.4843	19	2	3	4	2	0	2	1	1	2
Private School	High-SES	Female	88.8641	29	3	4	1	1	0	1	2	1	2
Public School	Low-SES	Male	20.7285	15	4	4	1	4	0	2	2	2	2
Public School	Low-SES	Female	42.4617	15	1	3	1	1	1	2	2	2	2
Public School	Low-SES	Male	30.4823	15	2	2	4	7	0	2	2	2	2
Public School	Low-SES	Female	20.3934	18	4	4	1	1	0	2	2	2	2
Public School	Low-SES	Male	3.91627	12	1	1	1	1	0	2	2	2	2
Public School	Low-SES	Female	11.9485	6	1	1	1	1	0	2	2	2	2
Public School	Low-SES	Male	32.0046	11	1	1	1	2	0	2	2	2	2
Private School	Middle-SES	Female	3.44416	5	1	5	1	1	0	2	2	1	2
Public School	Middle-SES	Male	90.8055	26	3	5	4	3	0	2	2	2	2
Private School	Middle-SES	Male	28.1152	15	3	5	1	3	0	2	2	2	2
Private School	High-SES	Female	16.149	15	4	4	3	4	0	1	1	2	1
Private School	Middle-SES	Male	87.0762	27	4	7	1	7	0	2	2	1	2
Public School	Low-SES	Male	42.2225	15	2	7	1	1	0	2	2	2	2
Public School	Middle-SES	Female	11.2902	5	3	5	1	1	0	2	2	2	2
Public School	Low-SES	Male	33.2896	12	2	5	1	1	0	2	2	2	2
Private School	Middle-SES	Female	30.3154	17	3	7	1	1	0	2	2	2	2
Private School	High-SES	Male	97.8007	39	3	7	1	1	0	2	2	2	2
Public School	Middle-SES	Male	4.38648	0	4	7	1	3	1	2	2	2	2
Private School	High-SES	Male	98.4983	38	1	5	1	7	0	1	2	1	2
Private School	Middle-SES	Male	97.0952	41	2	2	2	5	1	2	2	2	2
Private School	Middle-SES	Male	73.1273	21	4	4	1	3	0	2	2	2	2
Public School	Middle-SES	Male	26.3001	11	7	3	1	1	0	2	2	2	2
Public School	Middle-SES	Male	15.8698	12	2	3	3	3	0	2	2	2	2
Private School	Middle-SES	Female	29.7775	18	3	7	3	4	0	2	2	1	2
Private School	Middle-SES	Female	84.228	26	5	7	2	5	0	1	2	1	2
Public School	Low-SES	Female	22.7717	10	1	7	1	7	0	2	2	2	2
Private School	High-SES	Female	73.7702	25	2	4	4	7	0	2	1	2	2
Private School	Middle-SES	Male	93.4829	28	2	7	1	4	0	2	2	1	2
Public School	Low-SES	Male	23.6118	11	4	6	1	1	0	2	2	2	2
Public School	Low-SES	Female	6.59665	11	1	4	1	4	0	2	2	2	2
Private School	Middle-SES	Male	78.6522	12	2	5	1	1	0	2	2	2	2
Public School	Middle-SES	Male	58.3231	14	4	7	1	1	1	2	2	2	2
Private School	Middle-SES	Female	19.2108	15	4	5	1	1	0	2	2	2	2
Public School	Low-SES	Female	39.7804	18	1	4	1	1	0	2	2	2	2
Public School	Middle-SES	Female	13.865	13	3	3	1	1	0	2	2	2	2
Private School	Middle-SES	Female	73.6939	23	5	5	1	5	0	2	2	2	2
Public School	Middle-SES	Male	44.0051	8	4	7	1	7	0	2	2	2	2
Public School	Low-SES	Male	64.0472	22	7	6	1	1	0	2	2	2	2
Public School	Low-SES	Female	5.13401	14	3	4	2	4	0	2	2	2	2
Public School	Middle-SES	Female	34.6128	0	2	6	2	4	1	2	2	1	2
Private School	Middle-SES	Female	96.806	37	3	5	1	1	0	2	2	1	2
Public School	Low-SES	Female	32.7438	15	5	5	1	1	0	2	2	2	2
Private School	High-SES	Female	76.3112	13	4	5	1	3	0	1	1	2	2
Public School	Low-SES	Female	5.9546	12	2	5	7	4	0	2	2	2	2
Public School	Middle-SES	Female	33.1958	0	1	4	1	1	1	2	2	2	2
Private School	Middle-SES	Male	89.9475	29	1	7	1	7	0	2	2	2	2
Private School	Middle-SES	Male	62.1528	11	1	1	1	1	0	2	2	2	2
Private School	Middle-SES	Male	90.6506	24	6	7	1	3	0	2	1	2	2
Private School	High-SES	Male	57.1946	18	1		2	4	0	1	2	1	2
Private School	Middle-SES	Female	91.8946	30	6	7	1	1	0	2	1	2	1
Public School	Low-SES	Male	98.6548	39	2	7	4	4	0	2	2	2	2
Public School	Middle-SES	Male	12.8855	14	2	5	2	4	0	2	2	2	2
Public School	Low-SES	Male	9.14246	11	3	3	1	1	0	2	2	2	2
Public School	Middle-SES	Male	72.9993	8	2	4	1	1	0	2	2	2	2
Private School	Middle-SES	Male	23.9512	13	4	7	1	4	0	2	1	2	2
Private School	Middle-SES	Female	86.7574	10	4	7	1	1	0	2	2	2	2
Private School	Middle-SES	Male	10.393	10	4	6	3	4	0	2	2	2	2
Public School	Middle-SES	Female	62.8634	11	2	3	1	3	0	2	2	2	2
Public School	Low-SES	Male	55.5515	11	1	1	1	1	0	2	2	2	2
Public School	Low-SES	Female	26.4495	16	5	7	1	6	0	2	2	2	2
Public School	Low-SES	Male	0.84689	10	1	5	1	4	0	2	2	1	2
Public School	Middle-SES	Male	0.64205	11	4	7	1	1	0	2	2	2	2
Public School	Low-SES	Female	43.2722	16	2	1	2	1	0	2	2	2	2
Private School	High-SES	Female	94.2254	34	1	6	2	2	0	2	2	1	2
Private School	High-SES	Male	56.1234	14	1	7	1	4	0	2	1	1	2
Public School	Middle-SES	Male	42.7648	11	2	3	1	2	0	2	2	2	2
Private School	Middle-SES	Female	18.9639	22	1	5	1	5	0	1	1	2	2
Public School	Middle-SES	Female	0.97188	5	3	2	1	1	0	2	2	2	2
Public School	Middle-SES	Male	25.4933	11	4	6	3	4	1	1	1	1	1
Public School	Low-SES	Male	22.0845	15	1	2	1	3	0	2	2	2	2
Private School	Middle-SES	Female	9.70233	16	1	6	2	4	1	1	2	1	1
Public School	Low-SES	Male	55.2966	11	5	7	1	1	1	2	2	2	2
Private School	Middle-SES	Female	38.034	22	4	6	1	4	0	2	2	2	2
Public School	Low-SES	Male	54.2474	15	1	6	1	4	0	2	2	2	2
Public School	Low-SES	Female	8.42198	16	1	4	1	1	0	2	2	2	2
Public School	Middle-SES	Male	0.85277	11	2	4	1	3	1	2	2	2	1
Public School	Middle-SES	Male	6.1909	12	5	6	1	4	1	2	2	2	2
Private School	Middle-SES	Male	69.0283	12	1	6	1	2	0	2	2	2	2
Private School	Middle-SES	Male	87.0626	27	7	7	5	7	1	2	1	2	1
Private School	Middle-SES	Male	7.63978	0	5	7	6	6	0	2	2	2	2
Private School	Middle-SES	Female	18.1873	13	5	6	3	4	0	2	2	1	2
Public School	Middle-SES	Female	58.0649	19	1	6	1	1	0	2	2	2	2
Public School	Low-SES	Male	17.3622	13	1	3	1	1	0	2	2	2	2
Private School	Middle-SES	Male	79.8771	11	4	7	1	5	0	2	1	2	1
Private School	Middle-SES	Male	26.6249	16	3	7	2	7	0	2	2	2	2
Private School	Middle-SES	Female	82.4761	13	5	4	4	5	0	2	2	2	2
Private School	High-SES	Female	31.0707	8	6	7	4	4	0	2	2	1	2
Public School	Middle-SES	Male	37.9674	9	1	5	1	4	1	2	2	2	2
Public School	Low-SES	Male	28.8436	14	1	5	1	2	0	2	2	2	2
Private School	Middle-SES	Male	71.204	17	2	4	1	5	0	2	2	2	2
Public School	Low-SES	Male	26.3039	12	1	5	1	1	0	2	2	2	2
Public School	Middle-SES	Female	72.4506	16	3	7	4	6	0	2	2	2	2
Private School	Middle-SES	Female	5.27096	5	4	4	1	2	0	2	1	1	2
Public School	Middle-SES	Female	3.99882	10	2	4	1	2	0	2	2	2	2
Private School	Middle-SES	Female	31.7348	7	2	6	1	1	0	2	2	2	2
Private School	High-SES	Male	69.4969	20	2	4	2	2	0	2	2	2	2
Private School	Middle-SES	Male	86.0181	24	2	4	1	4	0	2	2	2	2
Public School	Low-SES	Female	17.4298	16	1	5	1	1	0	2	2	2	2
Public School	Low-SES	Male	8.33545	10	1	1	1	3	1	2	2	2	2
Private School	Middle-SES	Male	39.7164	13	4	7	2	6	0	2	2	2	2
Private School	Middle-SES	Male	97.331	32	7	7	3	7	0	3	3	3	3
Public School	Middle-SES	Male	20.749	10	7	7	3	4	0	2	2	2	2
Public School	Low-SES	Female	10.8592	16	2	2	1	1	0	1	1	1	1
Public School	Low-SES	Male	22.5902	14	1	4	1	1	0	2	2	2	2
Private School	Middle-SES	Male	54.4148	20	3	5	1	2	0	2	2	2	1
Private School	Middle-SES	Male	59.8645	14	2	5	2	4	0	2	1	1	2
Public School	Low-SES	Male	10.1416	12	1	4	3	3	0	2	2	2	2
Public School	Middle-SES	Male	55.5421	18	1	4	1	1	0	2	2	2	2
Private School	Middle-SES	Female	56.8348	21	4	4	2	4	0	2	2	2	2
Private School	Middle-SES	Male	23.7673	14	2	6	2	5	0	2	1	2	1
Public School	Middle-SES	Female	0.71551	5	1	4	1	1	0	2	2	2	2
Private School	Middle-SES	Female	65.5441	10	2	3	1	1	0	2	2	2	2
Private School	Middle-SES	Female	55.3001	15	5	6	1	2	0	2	2	2	2
Private School	High-SES	Female	68.7818	6	2	3	2	2	0	2	2	1	2
Public School	Low-SES	Male	42.9134	16	1	5	1	2	0	2	1	2	2
Private School	Middle-SES	Female	46.1397	20	5	6	2	3	0	2	2	1	2
Private School	Middle-SES	Male	18.6715	13	2	2	1	1	0	2	1	2	2
Private School	High-SES	Male	57.5077	20	5	5	1	1	0	2	2	1	2
Private School	Middle-SES	Female	88.1369	28	7	6	1	1	0	2	2	2	2
Public School	Middle-SES	Male	12.8851	11	1	4	1	1	1	2	2	2	2
Public School	Middle-SES	Male	26.1255	14	1	5	3	1	0	2	2	2	2
Private School	High-SES	Female	58.7645	20	2	7	1	1	0	2	2	1	2
Public School	Low-SES	Female	29.8879	8	6	1	6	1	0	1	1	1	1
Public School	Low-SES	Female	3.81188	14	7	6	6	5	0	2	2	2	2
Public School	Middle-SES	Female	1.74636	0	4	7	2	4	0	1	2	1	2
Private School	Middle-SES	Male	36.3131	12	4	7	3	7	1	1	1	1	1
Public School	Low-SES	Female	90.0196	30	2	7	6	7	1	2	2	2	2
Private School	High-SES	Female	99.6304	44	1	7	2	4	0	1	1	1	1
Public School	Low-SES	Female	34.5771	14	4	6	3	5	0	1	2	1	2
Public School	Middle-SES	Female	39.1883	8	2	1	5	7	0	2	2	2	2
Public School	Low-SES	Male	22.6501	14	1	4	1	1	0	2	2	2	2
Public School	Low-SES	Female	57.0299	5	1	4	1	1	0	2	2	2	2
Public School	Middle-SES	Female	35.2952	7	2	7	1	1	0	1	2	2	2
Public School	Middle-SES	Male	91.6636	14	3	6	1	1	0	2	2	2	2
Public School	Middle-SES	Male	18.1368	17	4	7	2	1	0	2	2	2	2
Public School	Low-SES	Male	65.9556	15	2	5	4	4	0	2	2	2	2
Public School	Middle-SES	Female	95.7442	34	5	7	1	1	0	2	2	2	2
Private School	Middle-SES	Female	11.2828	14	3	7	3	1	0	2	2	2	2
Public School	Low-SES	Female	45.1879	18	7	4	2	1	1	2	1	2	2
Private School	Middle-SES	Female	86.1551	29	4	6	1	1	0	2	2	2	2
Public School	Low-SES	Female	23.0845	19	1	7	5	1	1	3	3	3	3
Public School	Low-SES	Male	1.19203	9	1	1	1	1	0	2	2	2	2
Public School	Low-SES	Male	31.7865	13	3	7	1	5	0	2	2	2	2
Public School	Low-SES	Female	2.9636	5	1	4	1	1	0	2	2	2	2
Private School	Middle-SES	Male	32.0915	19	2	4	1	6	0	2	2	1	2
Private School	Middle-SES	Male	69.346	9	3	4	4	5	0	2	2	1	2
Public School	Middle-SES	Male	4.1123	9	5	5	4	5	1	2	2	2	2
Public School	Middle-SES	Female	61.8321	10	3	7	1	5	0	2	1	2	1
Private School	Middle-SES	Male	92.5267	26	2	7	1	7	0	2	2	2	2
Private School	Middle-SES	Female	0.74061	11	3	6	1	4	0	2	2	1	2
Public School	Middle-SES	Female	70.5467	21	4	7	1	1	0	2	2	2	2
Private School	High-SES	Female	78.5247	26	4	4	2	2	0	1	2	2	2
Public School	Low-SES	Male	9.63754	13	1	1	1	1	0	2	1	1	1
Private School	Middle-SES	Male	97.437	28	4	5	2	3	0	2	2	2	2
Private School	Middle-SES	Female	90.6389	34	2	5	3	2	0	2	2	2	2
Private School	Middle-SES	Female	38.2209	18	5	6	2	2	0	2	2	2	2
Private School	Middle-SES	Male	13.1452	10	4	5	1	3	0	2	1	1	2
Private School	Middle-SES	Male	53.1975	12	4	6	1	2	0	1	2	2	1
Public School	Low-SES	Female	7.72109	5	3	6	1	1	0	2	2	2	2
Private School	Middle-SES	Male	52.0272	20	5	7	1	6	0	1	2	2	2
Private School	Middle-SES	Female	14.3889	16	2	5	1	2	0	2	2	1	2
Private School	Middle-SES	Female	98.9106	28	5	4	3	2	0	1	2	1	2
Private School	Middle-SES	Female	5.27096	5	2	3	1	3	0	2	2	2	2
Public School	Middle-SES	Male	19.0575	9	5	6	1	5	0	2	1	1	1
Private School	Middle-SES	Female	23.655	7	4	7	1	3	0	2	2	1	2
Private School	Middle-SES	Male	87.2684	21	2	1	1	1	0	2	2	2	2
Private School	Middle-SES	Female	33.3708	18	2	5	1	1	0	2	2	2	2
Public School	Middle-SES	Female	94.8545	32	2	6	1	2	0	2	2	2	2
Public School	Middle-SES	Female	3.05282	5	3	2	1	1	0	2	2	2	2
Private School	Middle-SES	Female	47.8984	17	5	6	3	5	0	1	2	1	1
Private School	Middle-SES	Male	4.02969	15	3	4	4	4	0	2	1	2	2
Private School	Middle-SES	Female	28.3874	7	4	6	1	1	0	1	2	1	1
Private School	High-SES	Female	44.8769	7	3	4	2	2	0	2	1	1	2
Private School	Middle-SES	Female	57.617	22	2	4	2	4	0	1	2	1	1
Private School	Middle-SES	Female	41.1508	18	2	4	1	3	0	2	1	1	2
Private School	Middle-SES	Female	5.87881	17	1	7	1	2	1	2	2	2	2
Private School	Middle-SES	Male	88.4558	20	6	7	3	2	0	2	2	1	2
Private School	Middle-SES	Female	64.6053	24	3	3	1	2	0	1	2	2	2
Private School	Middle-SES	Female	70.6595	22	3	7	2	5	0	2	2	2	2
Public School	Middle-SES	Male	7.74398	11	1	1	1	1	0	2	2	2	2
Public School	Low-SES	Female	13.1962	12	2	2	5	7	0	2	2	2	2
Private School	Middle-SES	Male	50.2138	9	7	7	1	2	0	2	1	1	2
Public School	Middle-SES	Male	19.2893	12	1	6	2	7	0	1	2	2	1
Public School	Low-SES	Male	33.9351	15	2	7	1	4	0	2	2	2	2
Public School	Low-SES	Female	36.7955	19	1	4	1	2	0	2	2	2	2
Public School	Low-SES	Female	20.751	17	6	5	1	1	0	2	2	2	2
Public School	Low-SES	Male	62.3263	14	3	7	1	3	0	2	1	1	1
Public School	Low-SES	Male	74.1433	21	3	4	1	3	0	2	1	1	2
Private School	Middle-SES	Male	90.1838	29	1	7	1	1	0	2	2	2	2
Public School	Middle-SES	Male	18.6187	10	4	6	5	4	0	2	2	2	2
Private School	Middle-SES	Male	91.3538	23	7	7	1	1	0	2	2	2	2
Public School	Middle-SES	Female	33.1228	6	2	2	2	2	0	2	2	2	2
Public School	Low-SES	Female	1.69585	11	3	5	1	4	0	2	1	2	2
Private School	High-SES	Female	55.9913	19	4	5	3	3	0	2	2	2	2
Private School	Middle-SES	Female	98.0535	29	3	5	1	7	0	1	2	2	2
Public School	Low-SES	Female	21.9211	5	1	3	1	1	0	2	2	2	2
Public School	Middle-SES	Male	2.84483	9	4	6	5	4	0	1	2	2	1
Private School	Middle-SES	Male	65.657	21	3	4	1	3	0	2	2	2	2
Private School	High-SES	Female	66.8884	24	1	4	2	4	0	2	1	1	1
Private School	Middle-SES	Female	23.5752	5	1	5	1	1	0	2	2	2	2
Private School	Middle-SES	Female	90.4263	32	1	2	1	1	0	2	2	2	2
Private School	Middle-SES	Male	67.5625	12	5	7	1	1	0	1	2	2	2
Private School	Middle-SES	Female	73.8116	24	1	4	1	1	0	2	2	2	2
Private School	Middle-SES	Female	28.463	8	6	7	1	2	1	2	2	2	2
Public School	Middle-SES	Female	72.1496	24	3	5	1	4	0	2	2	2	2
Private School	Middle-SES	Female	52.6801	20	2	2	1	3	1	2	2	2	2
Public School	Middle-SES	Female	9.09802	17	2	3	3	4	1	2	2	2	2
Public School	Middle-SES	Male	36.3499	18	3	5	3	3	0	2	2	2	2
Private School	Middle-SES	Female	71.9056	10	1	4	1	2	0	2	2	2	2
Public School	Low-SES	Female	46.0367	20	4	6	1	3	0	2	2	2	2
Private School	Middle-SES	Male	73.3126	21	4	4	2	2	0	2	2	2	2
Public School	Middle-SES	Male	50.5131	9	1	2	1	1	0	2	2	2	2
Public School	Middle-SES	Female	50.3324	19	1	3	1	1	0	2	2	2	2
Private School	Middle-SES	Male	32.5134	9	1	7	6	6	1	2	2	2	1
Public School	Low-SES	Male	71.775	13	1	7	1	1	0	2	2	2	2
Private School	Middle-SES	Female	31.9233	15	1	6	1	1	0	2	2	2	2
Private School	Middle-SES	Female	7.41838	14	3	5	1	1	0	2	2	2	2
Private School	Middle-SES	Female	88.6843	16	2	4	2	3	0	2	2	1	2
Private School	Middle-SES	Male	93.8048	31	2	5	1	6	1	2	1	1	1
Public School	Middle-SES	Male	44.265	11	3	5	1	4	1	2	1	2	2
Private School	Middle-SES	Female	30.3013	8	2	7	4	4	0	2	2	2	2
Private School	Middle-SES	Female	39.1566	21	6	2	2	1	0	2	2	2	2
Private School	High-SES	Male	83.8737	19	2	4	2	2	1	2	2	1	2
Public School	Middle-SES	Female	98.4215	26	2	3	4	3	0	2	2	2	2
Public School	Middle-SES	Female	24.201	7	4	2	3	2	0	1	2	2	2
Public School	Middle-SES	Female	62.3005	10	5	7	3	4	0	2	2	2	2
Private School	Middle-SES	Male	47.8612	8	5	7	1	7	0	2	2	1	2
Private School	High-SES	Male	2.01495	10	1	4	1	4	1	2	1	1	1
Public School	Middle-SES	Female	53.8296	23	1	2	1	2	0	2	2	2	2
Public School	Middle-SES	Female	59.5939	10	2	6	1	1	0	2	2	2	2
Private School	Middle-SES	Female	80.7064	26	2	4	3	3	0	2	2	2	2
Private School	Middle-SES	Female	18.3354	19	3	7	1	4	0	2	2	2	2
Public School	Low-SES	Female	24.1479	7	1	1	1	1	0	2	2	2	2
Private School	Middle-SES	Female	6.57326	14	2	5	1	1	0	2	2	1	2
Public School	Middle-SES	Female	47.3101	0	6	7	1	4	0	2	2	2	2
Public School	Middle-SES	Female	22.3575	6	4	6	1	1	0	2	2	2	2
Private School	High-SES	Male	16.4869	11	2	4	2	3	0	1	2	2	2
Public School	Low-SES	Male	20.1718	9	1	1	1	1	0	2	2	2	2
Public School	Middle-SES	Female	9.92311	14	5	6	1	1	0	2	2	2	2
Public School	Low-SES	Female	13.5771	20	7	4	4	6	1	2	2	2	2
Public School	Middle-SES	Female	66.1	25	2	5	1	1	0	2	1	2	1
Private School	Middle-SES	Female	94.5	20	4	6	3	5	1	2	2	2	2
Private School	Middle-SES	Male	79.2782	23	3	7	1	4	1	1	1	2	1
Private School	Middle-SES	Male	98.3841	36	1	2	2	2	1	1	2	2	1
Public School	Middle-SES	Male	0.79064	8	3	6	3	3	1	2	2	2	2
Private School	High-SES	Female	53.3241	19	1	5	1	5	0	2	1	1	2
Private School	High-SES	Female	40.4435	12	1	4	2	3	0	1	1	1	2
Private School	Middle-SES	Female	72.5189	26	5	6	2	4	1	2	2	2	2
Private School	Middle-SES	Female	30.2161	19	3	4	1	1	1	2	2	2	2
Public School	Low-SES	Male	19.1449	12	6	7	1	1	0	2	1	2	2
Private School	Middle-SES	Female	55.8288	19	6	7	6	7	1	2	1	1	1
Private School	Middle-SES	Male	98.3173	39	1	5	1	1	0	2	2	1	2
Private School	Middle-SES	Male	54.2371	24	7	7	6	5	1	2	2	2	2
Public School	Low-SES	Female	1.59479	11	1	1	1	1	0	2	2	2	2
Private School	Middle-SES	Female	48.7943	21	4	5	4	4	0	2	2	2	2
Public School	Low-SES	Female	15.8507	14	2	6	4	3	1	2	2	2	2
Private School	Middle-SES	Male	72.5192	14	1	4	2	6	1	2	2	1	2
Public School	Low-SES	Male	44.9262	13	4	4	3	3	0	2	2	2	2
Private School	Middle-SES	Female	81.1761	12	1	7	1	4	0	2	2	2	2
Private School	Middle-SES	Male	61.461	17	6	5	3	3	0	1	1	2	1
Private School	Middle-SES	Male	9.6972	12	2	6	2	7	0	2	1	2	2
Public School	Low-SES	Female	45.6255	21	4	2	2	6	0	2	2	2	2
Private School	Middle-SES	Male	49.101	13	2	5	1	7	1	2	1	1	1
Public School	Low-SES	Male	22.8511	14	1	3	2	1	0	2	2	2	2
Public School	Middle-SES	Female	28.5416	16	2	7	1	1	0	2	2	2	2
Public School	Middle-SES	Female	4.52863	15	1	4	1	2	1	2	2	2	2
Private School	Middle-SES	Female	89.9018	31	1	4	2	3	0	2	2	2	2
Private School	Middle-SES	Female	36.9178	20	1	2	1	1	1	2	1	1	2
Public School	Middle-SES	Female	33.9615	19	1	4	2	1	0	2	2	2	2
Public School	Low-SES	Female	48.6303	8	1	5	1	2	0	2	2	2	2
Public School	Middle-SES	Female	40.6954	6	3	2	4	3	0	2	2	1	2
Private School	High-SES	Female	44.1632	19	1	2	1	2	1	1	2	2	1
Public School	Low-SES	Female	13.5025	12	1	7	1	1	1	2	2	2	2
Public School	Low-SES	Male	1.35154	10	1	7	1	2	0	2	1	2	2
Public School	Low-SES	Male	28.1514	13	4	1	4	1	1	1	3	3	1
Public School	Middle-SES	Female	87.0605	9	3	5	3	4	1	1	2	1	2
Public School	Low-SES	Female	17.792	12	4	7	1	5	0	2	2	2	2
Public School	Middle-SES	Male	25.9945	15	6	5	2	6	1	2	2	2	2
Private School	Middle-SES	Male	54.434	15	5	6	6	6	1	2	2	1	2
Public School	Middle-SES	Female	87.6305	0	5	6	3	1	1	2	2	2	2
Private School	Middle-SES	Male	84.9005	14	4	7	5	5	0	2	2	2	2
Public School	Low-SES	Male	35.5865	10	1	7	1	1	0	2	2	2	2
Public School	Middle-SES	Male	62.4717	12	5	7	2	4	0	2	2	2	2
Private School	Middle-SES	Male	64.3748	14	1	1	1	1	0	2	1	2	2
Private School	Middle-SES	Female	31.7984	6	1	3	1	4	0	2	2	2	2
Public School	Middle-SES	Female	68.1344	8	3	5	1	6	0	2	2	2	2
Public School	Low-SES	Male	50.077	18	1	4	1	1	0	2	2	2	2
Private School	Middle-SES	Male	14.4735	12	1	3	1	5	0	2	2	2	2
Private School	Middle-SES	Male	77.0535	15	1	5	1	7	0	2	2	2	2
Public School	Middle-SES	Male	5.76605	0	2	3	3	4	0	2	2	2	2
Public School	Low-SES	Male	4.05498	11	3	4	4	1	1	2	2	2	2
Public School	Middle-SES	Male	71.7328	12	1	6	1	1	0	2	1	2	2
Public School	Low-SES	Male	42.7668	16	1	4	1	1	0	2	2	2	2
Public School	Low-SES	Male	24.7345	15	5	5	2	2	0	2	2	2	2
Private School	Middle-SES	Male	49.4136	14	2	4	1	1	0	2	2	2	2
Public School	Middle-SES	Male	24.3068	11	2	5	3	6	0	2	1	1	2
Private School	Middle-SES	Female	55.6583	11	6	7	1	4	0	2	2	1	2
Private School	Middle-SES	Male	63.0999	12	7	7	1	4	0	2	1	2	2
Private School	Middle-SES	Female	98.3409	31	5	7	1	1	0	2	2	1	2
Public School	Middle-SES	Male	60.6724	10	2	5	1	1	0	2	2	2	2
Public School	Low-SES	Male	45.2108	15	6	6	1	1	0	2	2	2	2
Private School	Middle-SES	Female	98.4304	39	2	4	1	1	0	2	2	2	2
Public School	Middle-SES	Male	79.5337	15	2	7	1	1	0	2	2	2	2
Private School	Middle-SES	Female	84.2656	26	1	7	3	3	0	2	2	2	2
Public School	Low-SES	Male	2.78672	12	2	4	3	5	0	2	2	1	1
Public School	Low-SES	Male	0.88494	10	7	7	4	5	0	2	2	2	2
Private School	High-SES	Male	45.5415	16	2	2	1	1	0	2	2	2	2
Public School	Low-SES	Male	42.3854	15	5	5	1	1	0	2	2	1	2
Public School	Low-SES	Male	1.25525	13	2	3	2	4	0	2	2	2	2
Public School	Middle-SES	Male	17.207	13	5	3	3	5	0	2	2	2	2
Private School	Middle-SES	Female	49.5646	22	4	5	1	3	0	1	2	1	1
Public School	Middle-SES	Male	39.8528	12	1	5	2	4	0	2	2	2	2
Public School	Middle-SES	Male	77.7685	0	2	5	4	6	1	2	2	2	2
Private School	Middle-SES	Female	5.55209	10	1	3	2	4	0	2	2	2	2
Public School	Low-SES	Female	2.22999	5	2	1	1	5	0	2	2	2	2
Public School	Low-SES	Female	9.78616	15	1	4	1	1	0	2	2	2	2
Private School	Middle-SES	Male	18.1912	17	4	4	3	7	0	2	2	1	2
Private School	Middle-SES	Female	93.6096	34	4	4	1	1	0	2	2	2	2
Private School	High-SES	Female	56.2797	10	1	4	1	1	0	1	2	1	2
Private School	Middle-SES	Male	89.2949	29	1	7	2	7	0	2	2	2	2
Public School	Low-SES	Male	6.35691	10	2	7	4	3	1	2	2	2	2
Public School	Low-SES	Male	14.6682	11	1	4	1	1	0	2	2	2	2
Public School	Low-SES	Male	25.0306	14	4	3	3	1	0	2	2	2	2
Public School	Low-SES	Male	44.265	13	1	7	1	1	0	2	2	2	2
Private School	Middle-SES	Male	36.3131	18	1	7	1	2	0	2	1	2	2
Public School	Low-SES	Male	45.8025	16	1	3	1	1	0	2	2	2	2
Public School	Middle-SES	Female	82.8967	24	1	1	1	1	0	2	2	2	2
Private School	Middle-SES	Female	26.4369	18	2	2	1	1	0	2	1	2	1
Private School	Middle-SES	Male	8.45567	13	5	7	1	3	0	2	2	2	2
Public School	Low-SES	Male	70.1195	16	2	7	1	1	0	2	2	2	2
Private School	Middle-SES	Female	17.8499	14	4	7	1	4	0	2	1	1	2
Private School	Middle-SES	Male	28.3331	16	1	1	1	1	0	3	3	3	3
Private School	Middle-SES	Female	78.6075	29	4	6	1	2	0	2	2	2	2
Private School	Middle-SES	Female	51.5895	20	4	6	1	1	0	2	2	2	2
Private School	Middle-SES	Male	97.5073	34	4	7	1	4	1	2	1	2	1
Private School	Middle-SES	Male	88.4619	20	5	7	1	1	0	2	2	2	2
Private School	High-SES	Female	87.9952	28	1	6	1	2	0	2	2	2	2
Private School	Middle-SES	Male	29.0516	14	7	7	2	7	0	2	1	2	2
Private School	Middle-SES	Male	91.9514	29	1	3	1	1	1	1	1	1	1
Public School	Middle-SES	Female	3.0283	5	2	4	2	1	1	2	2	2	2
Public School	Middle-SES	Female	57.2154	8	2	6	1	1	0	2	2	2	2
Public School	Middle-SES	Male	89.9876	15	4	5	1	3	1	2	2	2	2
Private School	Middle-SES	Female	78.9236	28	5	6	1	4	0	2	2	1	2
Private School	Middle-SES	Female	48.1494	23	3	4	3	3	0	2	2	2	2
Private School	Middle-SES	Female	80.6397	26	5	7	1	1	0	2	2	2	2
Private School	Middle-SES	Female	6.09036	5	4	5	2	2	1	2	2	1	2
Private School	Middle-SES	Male	53.3813	18	2	1	1	2	0	2	2	2	2
Private School	Middle-SES	Female	91.1899	33	4	7	3	5	0	2	2	2	2
Public School	Low-SES	Female	46.4644	17	1	2	1	1	0	2	2	2	2
Public School	Low-SES	Female	23.2943	7	1	3	1	3	0	2	1	2	1
Private School	High-SES	Female	99.252	38	2	3	1	1	1	2	2	1	1
Private School	Middle-SES	Female	42.3926	21	5	7	1	1	0	2	2	2	2
Private School	Middle-SES	Female	93.2005	34	3	7	1	5	0	2	2	2	2
Public School	Middle-SES	Female	69.934	23	3	5	3	3	0	2	2	2	2
Public School	Middle-SES	Male	2.87601	10	1	6	1	3	0	2	1	2	2
Public School	Middle-SES	Male	90.7767	19	7	7	6	3	0	2	2	1	2
Public School	Low-SES	Female	1.46088	5	1	6	3	1	0	2	1	2	2
Public School	Low-SES	Female	53.0151	18	1	7	1	1	0	2	2	2	2
Private School	Middle-SES	Male	88.3159	18	5	7	1	1	0	2	2	1	2
Private School	Middle-SES	Male	80.9486	22	6	6	1	1	0	2	2	2	2
Public School	Middle-SES	Female	11.1597	17	3	5	2	3	0	1	2	2	2
Public School	Low-SES	Female	18.0547	5	1	4	1	1	0	1	2	3	3
Public School	Low-SES	Female	18.6426	17	2	6	4	4	0	2	2	2	2
Public School	Middle-SES	Male	7.34602	11	2	4	4	2	0	2	2	2	2
Public School	Middle-SES	Female	97.477	0	2	4	1	1	0	2	2	2	2
Private School	Middle-SES	Male	98.3588	35	4	7	1	1	0	2	2	2	2
Public School	Middle-SES	Female	5.72763	0	5	7	1	1	0	2	2	2	2
Private School	Middle-SES	Male	41.7472	16	2	6	1	6	0	2	2	2	2
Public School	Low-SES	Male	15.9817	13	2	3	5	7	0	2	2	2	2
Private School	High-SES	Male	85.6495	20	1	2	1	2	0	2	1	2	2
Private School	Middle-SES	Female	65.9904	21	4	7	1	1	0	2	2	2	2
Private School	Middle-SES	Male	98.0901	41	1	2	1	2	0	2	2	2	2
Private School	Middle-SES	Male	98.7085	41	2	5	1	3	0	2	1	2	2
Public School	Low-SES	Female	52.7475	20	2	4	2	5	0	2	2	2	2
Private School	Middle-SES	Male	61.6371	17	1	6	1	1	0	2	2	2	2
Private School	Middle-SES	Male	72.3362	20	3	5	1	1	0	2	2	2	2
Public School	Low-SES	Female	81.9822	28	1	1	1	1	1	3	3	3	3
Public School	Low-SES	Female	13.6677	16	2	1	7	1	0	2	2	2	2
Private School	Middle-SES	Female	98.4884	40	1	7	1	1	0	2	2	2	2
Private School	Middle-SES	Male	95.905	29	1	7	1	1	1	2	1	2	1
Private School	Middle-SES	Female	90.8395	18	1	1	1	1	0	1	2	2	2
Private School	Middle-SES	Female	72.4921	23	1	7	1	4	0	1	1	2	2
Public School	Middle-SES	Female	19.9228	8	1	1	1	1	0	2	2	2	2
Private School	Middle-SES	Male	82.7954	24	2	6	1	1	0	2	2	2	2
Private School	High-SES	Female	59.0155	12	5	5	3	4	1	2	1	2	1
Public School	Low-SES	Female	28.6487	17	1	1	1	1	0	2	2	2	2
Private School	Middle-SES	Male	76.6032	21	2	4	4	5	0	1	2	2	2
Private School	Middle-SES	Female	11.5302	17	3	5	1	4	0	1	2	2	2
Private School	Middle-SES	Male	36.5274	17	1	4	3	5	1	2	2	2	2
Private School	Middle-SES	Female	84.5048	30	1	5	1	1	0	3	3	3	3
Private School	Middle-SES	Female	95.2746	19	2	3	1	1	1	2	1	1	1
Public School	Middle-SES	Male	17.7734	11	3	6	1	4	1	2	2	2	2
Public School	Middle-SES	Female	58.6323	17	1	7	3	4	0	2	2	2	2
Public School	Middle-SES	Female	80.3137	0	5	5	1	1	0	2	2	1	2
Private School	Middle-SES	Female	12.5774	5	1	5	1	2	0	2	2	2	2
Public School	Low-SES	Female	22.8793	5	1	3	1	1	0	2	2	2	2
Public School	Middle-SES	Female	59.6865	20	7	2	1	1	0	2	2	2	2
Private School	Middle-SES	Male	75.4186	17	2	5	3	4	0	2	2	1	2
Public School	Low-SES	Female	41.253	17	1	7	1	1	0	2	2	2	2
Public School	Middle-SES	Female	75.8844	10	3	7	4	6	0	3	3	3	3
Private School	Middle-SES	Female	97.4189	38	5	7	1	1	0	2	2	2	2
Public School	Middle-SES	Male	8.83179	11	3	3	3	2	0	2	2	2	2
Private School	Middle-SES	Female	19.3478	18	4	6	1	1	0	2	2	2	2
Private School	High-SES	Male	82.8447	17	7	7	2	2	0	1	1	1	1
Private School	Middle-SES	Male	38.2686	9	6	7	1	6	0	2	1	2	2
Private School	Middle-SES	Female	98.0855	38	1	7	1	1	0	2	2	1	2
Private School	Middle-SES	Female	23.4995	20	3	5	3	3	0	2	2	2	2
Private School	Middle-SES	Female	25.4199	6	4	6	1	1	0	2	2	2	2
Public School	Low-SES	Female	54.6737	19	2	7	1	1	0	2	2	2	2
Private School	Middle-SES	Male	96.7669	35	2	5	1	1	0	2	2	2	2
Private School	High-SES	Male	88.5847	28	2	2	2	2	0	2	2	2	2
Public School	Middle-SES	Female	81.8336	15	1	3	1	2	0	2	2	2	2
Public School	Middle-SES	Male	4.26876	11	5	6	3	5	0	1	2	2	2
Private School	Middle-SES	Male	98.5408	31	4	5	2	4	0	2	2	2	2
Private School	Middle-SES	Male	41.9297	13	4	6	1	5	0	2	1	2	2
Public School	Low-SES	Female	49.1354	17	3	6	1	1	0	2	2	2	2
Public School	Low-SES	Female	11.616	15	1	1	6	1	0	2	2	2	2
Private School	Middle-SES	Female	92.6154	33	7	7	3	4	0	2	2	1	2
Private School	High-SES	Female	43.2069	19	7	7	2	3	0	2	1	2	1
Public School	Middle-SES	Female	22.0582	6	3	7	1	5	1	2	2	2	2
Public School	Low-SES	Male	26.4415	10	3	6	1	1	0	2	2	2	2
Public School	Low-SES	Female	97.9715	38	1	7	1	1	1	2	2	2	2
Public School	Middle-SES	Female	8.92745	18	1	6	1	3	0	2	2	2	2
Public School	Low-SES	Male	73.2647	15	2	7	4	6	0	2	1	1	1
Public School	Low-SES	Female	12.3383	14	3	4	4	3	1	2	1	2	2
Public School	Low-SES	Female	37.401	18	1	1	1	1	0	2	2	2	2
Public School	Middle-SES	Female	49.2841	9	1	7	1	6	1	2	2	2	2
Public School	Middle-SES	Female	60.1826	10	2	2	2	2	0	2	2	2	2
Public School	Low-SES	Male	3.04122	14	1	7	1	1	1	2	2	1	2
Public School	Middle-SES	Male	22.0334	0	1	5	5	7	0	2	2	2	2
Private School	Middle-SES	Female	59.5179	22	1	7	1	1	0	2	2	2	2
Public School	Low-SES	Male	1.08164	12	1	1	3	1	1	3	3	3	3
Private School	Middle-SES	Male	22.6147	10	4	7	1	1	0	2	2	2	2
Private School	Middle-SES	Male	95.8066	30	7	2	2	7	0	2	2	2	2
Public School	Middle-SES	Female	90.0124	30	1	5	1	2	1	2	2	1	2
Public School	Middle-SES	Male	78.0956	15	3	6	4	2	0	2	2	2	2
Private School	Middle-SES	Female	24.3151	19	1	4	2	3	0	1	2	2	2
Public School	Middle-SES	Male	6.52283	13	2	7	3	4	1	1	2	2	2
Private School	Middle-SES	Female	88.2731	29	1	5	2	4	0	1	2	2	2
Public School	Middle-SES	Female	60.8745	0	4	4	2	2	0	2	1	1	2
Public School	Low-SES	Male	23.354	11	2	4	1	1	0	2	2	2	2
Public School	Middle-SES	Female	27.4489	6	2	7	2	5	1	1	2	1	2
Private School	High-SES	Female	46.7746	13	4	5	1	2	0	2	2	1	2
Public School	Low-SES	Female	6.528	11	1	2	1	2	0	2	2	2	2
Public School	Low-SES	Female	24.5103	18	3	3	5	7	0	2	2	2	2
Public School	Middle-SES	Female	40.6979	8	1	2	1	1	0	2	2	2	2
Private School	Middle-SES	Female	20.3934	19	5	7	1	1	1	2	2	2	2
Private School	Middle-SES	Female	74.0131	26	1	7	1	1	0	2	2	1	2
Public School	Low-SES	Female	29.0663	16	1	3	1	1	0	2	2	2	2
Public School	Low-SES	Male	18.9315	13	1	2	1	1	0	2	2	2	2
Private School	Middle-SES	Female	7.68815	17	4	6	3	4	1	2	2	1	2
Public School	Low-SES	Male	0.02437	9	3	4	3	4	0	2	2	2	2
Private School	High-SES	Female	4.92165	14	1	3	3	4	0	2	2	2	2
Private School	Middle-SES	Female	24.8747	17	1	4	1	3	0	2	1	1	1
Private School	Middle-SES	Female	65.7862	11	1	4	1	3	0	2	2	2	2
Public School	Middle-SES	Male	56.3828	13	2	5	1	1	0	2	2	2	2
Private School	Middle-SES	Female	43.1481	16	6	7	1	1	0	1	2	2	2
Public School	Low-SES	Female	34.2224	20	4	3	1	1	0	2	2	2	2
Private School	Middle-SES	Male	56.011	18	6	7	1	7	1	2	1	1	2
Public School	Middle-SES	Male	72.8995	0	2	4	1	7	0	2	2	2	2
Private School	Middle-SES	Female	43.4756	21	3	6	3	4	0	2	2	2	2
Public School	Middle-SES	Male	76.5648	0	4	7	6	6	1	1	1	1	1
Public School	Low-SES	Male	33.6477	16	3	6	4	7	0	2	2	2	2
Public School	Low-SES	Female	82.8103	29	1	2	1	1	1	2	1	2	1
Private School	Middle-SES	Male	36.3904	12	2	4	1	1	0	2	2	2	2
Private School	Middle-SES	Male	93.5732	33	7	7	1	5	0	2	2	1	2
Public School	Middle-SES	Male	95.8208	17	2	6	1	1	0	2	2	2	2
Public School	Middle-SES	Female	36.1789	7	6	7	7	5	0	2	2	2	2
Public School	Low-SES	Male	76.6404	21	2	2	4	4	1	2	2	2	2
Public School	Low-SES	Male	15.7642	13	4	7	5	7	0	2	2	2	2
Private School	Middle-SES	Female	91.5185	31	1	1	1	1	0	2	2	2	2
Private School	Middle-SES	Male	29.5351	15	2	6	1	7	1	2	2	2	2
Public School	Middle-SES	Female	24.184	16	2	4	7	1	0	2	2	2	2
Private School	Middle-SES	Male	71.5699	13	4	5	3	5	0	2	1	1	2
Public School	Low-SES	Female	82.2503	27	1	4	1	4	1	2	2	2	2
Private School	Middle-SES	Male	71.3482	15	3	4	5	7	1	1	1	1	1
Public School	Middle-SES	Female	8.50121	5	4	2	3	4	1	2	2	2	2
Public School	Middle-SES	Male	57.8909	11	2	7	3	6	1	2	1	1	1
Private School	Middle-SES	Female	55.1977	20	3	6	1	2	0	2	2	2	2
Private School	Middle-SES	Female	38.9157	16	3	4	3	5	0	2	2	2	2
Private School	Middle-SES	Male	40.2535	16	5	6	1	4	0	2	2	2	2
Public School	Middle-SES	Female	13.6528	0	2	6	1	1	0	3	3	3	3
Public School	Low-SES	Male	9.19181	12	1	4	2	4	0	2	2	2	2
Public School	Low-SES	Female	48.6466	20	5	7	7	6	0	2	2	2	2
Public School	Middle-SES	Male	12.1699	12	4	6	3	1	0	2	2	2	2
Public School	Middle-SES	Male	13.4766	12	1	7	1	5	1	2	2	2	2
Public School	Middle-SES	Male	79.5337	19	3	4	3	4	1	2	2	1	2
Public School	Low-SES	Male	24.285	11	2	2	1	1	0	2	2	2	2
Public School	Middle-SES	Male	86.4814	23	2	4	3	3	0	1	2	2	2
Private School	Middle-SES	Male	54.3933	14	3	5	1	1	0	1	1	1	1
Public School	Middle-SES	Male	48.9366	10	1	6	1	7	1	2	1	1	2
Public School	Middle-SES	Female	74.3718	13	2	5	3	6	0	2	2	2	2
Public School	Middle-SES	Female	0.94526	5	3	1	1	1	0	2	2	2	2
Public School	Middle-SES	Female	15.8861	14	1	2	1	1	0	2	2	2	2
Private School	Middle-SES	Male	73.3697	11	2	7	1	5	0	2	1	2	1
Public School	Low-SES	Male	10.3222	10	4	3	7	3	1	2	2	2	2
Private School	Middle-SES	Female	92.981	30	1	3	2	4	1	2	2	2	2
Private School	High-SES	Male	28.4406	11	2	7	4	6	0	2	2	2	2
Public School	Low-SES	Male	9.68128	9	5	5	3	6	0	3	3	3	3
Public School	Low-SES	Female	33.1874	19	1	1	1	1	0	2	1	1	2
Public School	Low-SES	Male	66.3859	13	2	4	7	4	1	2	2	2	2
Private School	Middle-SES	Male	42.7648	17	7	6	4	7	1	2	2	2	2
Public School	Low-SES	Female	28.0656	14	4	5	1	7	0	2	2	2	2
Public School	Middle-SES	Female	14.0769	6	2	7	1	6	1	1	1	1	1
Public School	Low-SES	Male	6.97819	13	2	4	3	6	1	2	2	2	2
Private School	Middle-SES	Male	60.4509	15	1	5	6	1	0	2	1	2	1
Public School	Middle-SES	Male	91.1553	17	1	2	1	2	0	1	2	1	2
Private School	High-SES	Female	34.4433	19	1	4	1	1	0	2	1	1	2
Public School	Low-SES	Male	66.819	19	1	7	1	1	0	2	2	2	2
Public School	Middle-SES	Female	59.4503	19	1	3	1	1	1	2	2	2	2
Public School	Low-SES	Male	5.18498	14	5	4	4	3	1	2	2	2	2
Public School	Low-SES	Female	0.8877	10	1	6	6	4	1	2	2	2	2
Public School	Middle-SES	Female	90.6166	29	7	7	5	4	1	2	1	2	1
Public School	Middle-SES	Female	25.4199	5	2	6	6	5	1	2	1	1	2
Public School	Middle-SES	Female	55.4889	10	3	7	2	2	0	2	2	2	2
Public School	Middle-SES	Male	36.5656	11	1	7	1	5	0	2	2	2	2
Public School	Low-SES	Female	56.4278	8	1	1	1	1	0	2	2	2	2
Private School	Middle-SES	Female	16.149	18	1	2	1	1	1	2	2	2	2
